# Supplementary material for: Isoliquiritigenin ameliorates abnormal oligodendrocyte development and behavior disorders induced by white matter injury
Source: Front Pharmacol. 2024 Sep 11;15:1473019. doi: 10.3389/fphar.2024.1473019 (PMC11423201; doi:10.3389/fphar.2024.1473019)
Supplement: Supplementary file 2 [file DataSheet1.zip]

Archive with 4 entries (4 files):
- Image 1.PNG
- Image 2.PNG
- Image 3.PNG
- Image 4.PNG
